# Supplementary material for: Genetic diversity of Bacillus anthracis Ames lineage strains in China
Source: BMC Infect Dis. 2020 Feb 14;20:140. doi: 10.1186/s12879-020-4867-5 (PMC7023782; doi:10.1186/s12879-020-4867-5)
Supplement: Supplementary file 1 — Additional file 1: Table S1. B. anthracis Ames lineage strains and the MLVA profiles identified in this study. [file 12879_2020_4867_MOESM1_ESM.xls]

## Sheet: Sheet1
Additional Table 1. B. anthracis Ames lineage strains and the MLVA profiles identified in this study
Strain	Isolated year	Province	County	Source	MLVA15 genotype	VrrA	VrrB1	VrrB2	VrrC1	VrrC2	CG3	pXO1-aat	pXO2-at	VNTR12	VNTR16	VNTR17	VNTR19	VNTR23	VNTR32	VNTR35
34	1954	Gansu(CHN)	Lanzhou	Yak	MLVA15-30	314	229	162	580	532	158	132	139	115	273	386	96	197	577	115
35	1955	Inner Mongolia(CHN)	Unknown	Cattle	MLVA15-27	326	229	162	580	532	158	135	143	115	273	386	96	197	577	115
64	1994	Guangxi(CHN)	Unknown	Soil	MLVA15-30	314	229	162	580	532	158	132	139	115	273	386	96	197	577	115
120	2010	Inner Mongolia(CHN)	Keyouzhongqi	Patient	MLVA15-30	314	229	162	580	532	158	132	139	115	273	386	96	197	577	115
121	2011	Inner Mongolia(CHN)	Keyouzhongqi	Patient	MLVA15-30	314	229	162	580	532	158	132	139	115	273	386	96	197	577	115
123	2011	Inner Mongolia(CHN)	Keyouqianqi	Patient	MLVA15-CHN7	314	229	162	580	532	158	132	141	115	281	386	96	197	577	115
126	2011	Inner Mongolia(CHN)	Keyouqianqi	Patient	MLVA15-CHN3	314	229	162	508	532	158	132	141	115	273	386	96	197	577	109
127	2011	Inner Mongolia(CHN)	Zhalaiteqi	Patient	MLVA15-CHN3	314	229	162	508	532	158	132	141	115	273	386	96	197	577	109
131	2012	Inner Mongolia(CHN)	Keyouzhongqi	Patient	MLVA15-30	314	229	162	580	532	158	132	139	115	273	386	96	197	577	115
132	2012	Inner Mongolia(CHN)	Keyouzhongqi	Patient	MLVA15-30	314	229	162	580	532	158	132	139	115	273	386	96	197	577	115
133	2011	Inner Mongolia(CHN)	Linxi	Patient	MLVA15-CHN1	314	229	153	580	532	158	126	139	115	273	386	96	197	577	109
134	2011	Inner Mongolia(CHN)	Linxi	Patient	MLVA15-CHN1	314	229	153	580	532	158	126	139	115	273	386	96	197	577	109
135	2013	Inner Mongolia(CHN)	Keyouzhongqi	Patient	MLVA15-30	314	229	162	580	532	158	132	139	115	273	386	96	197	577	115
136	2013	Inner Mongolia(CHN)	Keyouzhongqi	Patient	MLVA15-30	314	229	162	580	532	158	132	139	115	273	386	96	197	577	115
152	2007	Liaoning(CHN)	Tieling	Soil	MLVA15-31	314	229	162	580	532	158	132	141	115	273	386	96	197	577	115
167	2014	Xinjiang(CHN)	Fukang	Cattle	MLVA15-31	314	229	162	580	532	158	132	141	115	273	386	96	197	577	115
168	2014	Inner Mongolia(CHN)	Keyouzhongqi	Patient	MLVA15-32	314	229	162	580	532	158	126	141	115	273	386	96	197	577	115
179	2015	Inner Mongolia(CHN)	Keyouzhongqi	Patient	MLVA15-30	314	229	162	580	532	158	132	139	115	273	386	96	197	577	115
183	2016	Liaoning(CHN)	Shenyang	Soil	MLVA15-CHN2	314	229	153	580	532	158	126	141	115	273	386	96	197	577	109
186	2016	Xinjiang(CHN)	Tuokexun	Patient	MLVA15-31	314	229	162	580	532	158	132	141	115	273	386	96	197	577	115
201	2016	Inner Mongolia(CHN)	Ewenkeqi	Patient	MLVA15-CHN8	314	229	162	580	532	158	132	145	115	273	386	96	197	577	115
209	2017	Inner Mongolia(CHN)	Zhalaiteqi	Patient	MLVA15-CHN3	314	229	162	508	532	158	132	141	115	273	386	96	197	577	109
211	2017	Liaoning(CHN)	Shenyang	Patient	MLVA15-CHN1	314	229	153	580	532	158	126	139	115	273	386	96	197	577	109
212	2017	Liaoning(CHN)	Shenyang	cattle	MLVA15-CHN1	314	229	153	580	532	158	126	139	115	273	386	96	197	577	109
213	2017	Liaoning(CHN)	Shenyang	Patient	MLVA15-CHN1	314	229	153	580	532	158	126	139	115	273	386	96	197	577	109
214	2017	Liaoning(CHN)	Shenyang	soil	MLVA15-CHN1	314	229	153	580	532	158	126	139	115	273	386	96	197	577	109
215	2017	Liaoning(CHN)	Shenyang	cattle	MLVA15-CHN1	314	229	153	580	532	158	126	139	115	273	386	96	197	577	109
216	2017	Liaoning(CHN)	Shenyang	soil	MLVA15-CHN2	314	229	153	580	532	158	126	141	115	273	386	96	197	577	109
217	2018	Inner Mongolia(CHN)	Keyouzhongqi	Patient	MLVA15-30	314	229	162	580	532	158	132	139	115	273	386	96	197	577	115
218	2018	Inner Mongolia(CHN)	Tongliao	Patient	MLVA15-CHN51	314	229	162	580	532	158	129	150	115	273	386	96	197	577	115
A0576CHI	Unknown	Inner Mongolia(CHN)	Unknown	Patient	MLVA15-31	314	229	162	580	532	158	132	141	115	273	386	96	197	577	115
A0580CHI	Unknown	Inner Mongolia(CHN)	Unknown	Patient	MLVA15-30	314	229	162	580	532	158	132	139	115	273	386	96	197	577	115
A0584CHI	Unknown	Inner Mongolia(CHN)	Unknown	Patient	MLVA15-31	314	229	162	580	532	158	132	141	115	273	386	96	197	577	115
A0585CHI	Unknown	Inner Mongolia(CHN)	Unknown	Patient	MLVA15-31	314	229	162	580	532	158	132	141	115	273	386	96	197	577	115
A0720CHI	1957	Unknown(CHN)	Unknown	Unknown	MLVA15-30	314	229	162	580	532	158	132	139	115	273	386	96	197	577	115
A0724CHI	1957	Unknown(CHN)	Unknown	Unknown	MLVA15-30	314	229	162	580	532	158	132	139	115	273	386	96	197	577	115
A0728CHI	1957	Unknown(CHN)	Unknown	Unknown	MLVA15-27	326	229	162	580	532	158	135	143	115	273	386	96	197	577	115
A0729CHI	1957	Unknown(CHN)	Unknown	Unknown	MLVA15-30	314	229	162	580	532	158	132	139	115	273	386	96	197	577	115
A1115USA	Unknown	(USA)	Unknown	Unknown	MLVA15-25	314	229	153	580	532	158	126	139	115	273	386	96	197	577	115
A2012USA	Unknown	(USA)	Unknown	Unknown	MLVA15-26	314	229	153	580	532	158	126	141	115	273	386	96	197	577	115
Ames ancestor	1981	Texas(USA)	Sarita	Heifer	MLVA15-26	314	229	153	580	532	158	126	141	115	273	386	96	197	577	115
